# Supplementary material for: Effects of “Reduced” and “Business-As-Usual” CO2 Emission Scenarios on the Algal Territories of the Damselfish Pomacentrus wardi (Pomacentridae)
Source: PLoS One. 2015 Jun 29;10(6):e0131442. doi: 10.1371/journal.pone.0131442 (PMC4488243; doi:10.1371/journal.pone.0131442)
Supplement: S1 Dataset — (XLSX) [file pone.0131442.s001.xlsx]

## Sheet: turfbiomass  raw data
		datasheet muffle furnace Doro
		Heron island turf algae samples
		sample #	filter paper weight (g)	crucible weight (g)	dry weight (incl crucible)(g)	weight AFTER furnace (g)	DW (g)	AFDW (g)
herbivory	treatment
with	med	A1	0.1282	15.9022	16.1005	16.0331	0.0701	0.0674
with	med	A2	0.129	16.4418	16.6242	16.5716	0.0534	0.0526
with	med	A3	0.1296	16.5281	16.7121	16.6596	0.0544	0.0525
without	med	A4	0.1297	15.9488	16.1745	16.0854	0.096	0.0891
without	med	A5	0.1297	16.3503	16.5408	16.4833	0.0608	0.0575
without	med	A6	0.1293	15.4868	15.7006	15.6209	0.0845	0.0797
with	high	B1	0.1297	16.3227	16.5247	16.4517	0.0723	0.073
with	high	B2	0.1302	16.0139	16.2517	16.1509	0.1076	0.1008
with	high	B3	0.1296	16.4146	16.8135	16.7491	0.2693	0.0644
without	high	B4	0.1295	15.5818	15.8836	15.7254	0.1723	0.1582
without	high	B5	0.1307	16.789	17.1343	16.9317	0.2146	0.2026
without	high	B6	0.1304	11.5628	11.9585	11.7372	0.2653	0.2213
with	med	C1	0.1296	16.2221	16.4235	16.3549	0.0718	0.0686
with	med	C2	0.1304	16.1649	16.3587	16.2996	0.0634	0.0591
with	med	C3	0.1291	16.0522	16.2433	16.1868	0.062	0.0565
without	med	C4	0.1296	16.3793	16.6457	16.5196	0.1368	0.1261
without	med	C5	0.1296	16.3255	16.5618	16.4614	0.1067	0.1004
without	med	C6	0.1295	16.8688	17.1645	17.0133	0.1662	0.1512
with	high	D1	0.1296	12.219	12.5021	12.3487	0.1535	0.1534
with	high	D2	0.1283	12.03	12.2747	12.1575	0.1164	0.1172
with	high	D3	0.1291	10.5586	10.7647	10.6868	0.077	0.0779
without	high	D4	0.1304	10.5891	10.7821	10.7169	0.0626	0.0652
without	high	D5	0.1292	11.3868	11.6094	11.5166	0.0934	0.0928
without	high	D6	0.1288	10.1025	10.3716	10.2428	0.1403	0.1288
with	con	E1	0.1303	8.895	9.1166	9.0366	0.0913	0.08
with	con	E2	0.1293	8.2308	8.3859	8.3603	0.0258	0.0256
with	con	E3	0.1295	8.5912	8.7806	8.7252	0.0599	0.0554
without	con	E4	0.1296	9	9.4716	9.1731	0.342	0.2985
without	con	E5	0.1301	9.9105	10.1411	10.0496	0.1005	0.0915
without	con	E6	0.1288	8.9966	9.2346	9.1347	0.1092	0.0999
with	med	F1	0.1299	8.852	9.0627	8.9883	0.0808	0.0744
with	med	F2	0.1286	8.4384	8.6403	8.5764	0.0733	0.0639
with	med	F3	0.1325	8.2041	8.4012	8.3421	0.0646	0.0591
without	med	F4	0.1304	9.6791	9.9123	9.8176	0.1028	0.0947
without	med	F5	0.13	7.954	8.1825	8.0935	0.0985	0.089
without	med	F6	0.1289	6.475	6.7656	6.619	0.1617	0.1466
with	con	G1	0.1298	6.5803	6.8253	6.7237	0.1152	0.1016
with	con	G2	0.1306	5.4017	5.5769	5.5345	0.0446	0.0424
with	con	G3	0.1313	6.6723	6.9598	6.8186	0.1562	0.1412
without	con	G4	0.1299	5.4705	5.7849	5.6372	0.1845	0.1477
without	con	G5	0.1293	6.3796	6.9772	6.5967	0.4683	0.3805
without	con	G6	0.1291	6.543	6.7966	6.6841	0.1245	0.1125
with	con	H1	0.1292	6.3538	6.5316	6.4881	0.0486	0.0435
with	con	H2	0.1292	6.1237	6.3398	6.2619	0.0869	0.0779
with	con	H3	0.1294	6.5056	6.6804	6.6458	0.0454	0.0346
without	con	H4	0.1288	6.1392	6.4708	6.293	0.2028	0.1778
without	con	H5	0.1291	6.4184	6.7546	6.5727	0.2071	0.1819
without	con	H6	0.1308	6.1958	6.4882	6.3428	0.1616	0.1454
with	high	I1	0.1297	5.973	6.2414	6.1399	0.1387	0.1015
with	high	I2	0.1292	5.1248	5.2842	5.2574	0.0302	0.0268
with	high	I3	0.1294	6.4685	7.1854	7.0724	0.5875	0.113
without	high	I4	0.1279	6.0711	6.4004	6.2214	0.2014	0.179
without	high	I5	0.1309	16.3232	16.6572	16.4943	0.2031	0.1629
without	high	I6	0.1317	16.3776	16.9974	16.6857	0.4881	0.3117
with	med	J1	0.1323	17.0605	17.2804	17.1973	0.0876	0.0831
with	med	J2	0.1298	6.5728	6.7993	6.7125	0.0967	0.0868
with	med	J3	0.1298	5.9368	6.1311	6.0733	0.0645	0.0578
without	med	J4	0.1297	5.9908	6.179	6.1246	0.0585	0.0544
without	med	J5	0.1311	5.9362	6.166	6.0745	0.0987	0.0915
without	med	J6	0.1294	6.433	6.6737	6.5985	0.1113	0.0752
with	high	K1	0.1302	11.5598	11.7968	11.7005	0.1068	0.0963
with	high	K2	0.129	6.0877	6.2922	6.2202	0.0755	0.072
with	high	K3	0.1298	5.9421	6.1663	6.0804	0.0944	0.0859
without	high	K4	0.1301	6.2122	6.4382	6.3497	0.0959	0.0885
without	high	K5	0.1296	5.2813	5.5676	5.4194	0.1567	0.1482
without	high	K6	0.1297	6.1286	6.5087	6.2834	0.2504	0.2253
with	con	L1	0.1297	6.1737	6.4077	6.315	0.1043	0.0927
with	con	L2	0.1302	6.2416	6.5915	6.4198	0.2197	0.1717
with	con	L3	0.1303	5.8367	6.1085	5.9805	0.1415	0.128
without	con	L4	0.1306	16.0515	16.4021	16.1947	0.22	0.2074
without	con	L5	0.131	16.5116	16.8043	16.6547	0.1617	0.1496
without	con	L6	0.1306	15.8688	16.1975	16.0169	0.1981	0.1806
with	high	M1	0.1293	12.0219	12.3205	12.2289	0.1693	0.0916
with	high	M2	0.1301	10.103	10.2888	10.2378	0.0557	0.051
with	high	M3	0.13	12.2118	12.477	12.3644	0.1352	0.1126
without	high	M4	0.1305	10.5533	10.879	10.7021	0.1952	0.1769
without	high	M5	0.1287	11.3804	11.7345	11.5425	0.2254	0.192
without	high	M6	0.1298	10.5826	11.2496	11.0052	0.5372	0.2444
with	con	N1	0.131	8.5914	8.9246	8.8114	0.2022	0.1132
with	con	N2	0.1311	8.2272	8.4686	8.3703	0.1103	0.0983
with	con	N3	0.1306	8.996	9.2948	9.1951	0.1682	0.0997
without	con	N4	0.1297	8.4381	8.6345	8.572	0.0667	0.0625
without	con	N5	0.1286	9.9099	10.1071	10.0445	0.0686	0.0626
without	con	N6	0.1292	8.895	9.1919	9.0524	0.1677	0.1395
with	med	O1	0.1289	8.9946	9.2699	9.1497	0.1464	0.1202
with	med	O2	0.1295	6.5799	6.9707	6.8276	0.2613	0.1431
with	med	O3	0.1306	6.5422	7.3051	7.1659	0.6323	0.1392
without	med	O4	0.1305	6.1389	6.5855	6.3856	0.3161	0.1999
without	med	O5	0.1302	5.4012	5.6778	5.543	0.1464	0.1348
without	med	O6	0.1295	6.0703	6.4149	6.2276	0.2151	0.1873

## Sheet: endos biomaraw data 
	samples were in 160ml of 1M HCl for 5 days! For LIRS
		datasheet muffle furnace Doro
		damsel turf algae samples
first										second	to be added to first
		sample #	filter paper weight (g)	crucible weight (g)	dry weight (incl crucible)(g)	weight AFTER furnace (g)	DW (g)	AFDW (g)				sample #	filter paper weight (g)	crucible weight (g)	dry weight (incl crucible)(g)	weight AFTER furnace (g)	DW (g)	AFDW (g)		SUM of first and second		sample #	DW (g)	AFDW (g)	AFDW/cm2	height (cm)	diameter (cm)
herbivory	treatment									herbivory	treatment									herbivory	treatment
with	med	A1	0.1304	5.4017	5.5772	5.5469	0.0451	0.0303		with	med	A1	0.1276	12.0243	12.2714	12.1687	0.1195	0.1027		with	med	A1	0.1646	0.133	0.027091	1.5	2.5		with	con
with	med	A2	0.1299	5.973	6.1316	6.1126	0.0287	0.019		with	med	A2	0.1304	8.9969	9.2595	9.1488	0.1322	0.1107		with	med	A2	0.1609	0.1297	0.0264188	1.6	2.5		with	con
with	med	A3	0.13	6.5807	6.8634	6.7409	0.1527	0.1225		with	med	A3	0	0	0	0	0	0		with	med	A3	0.1527	0.1225	0.0249523	1.7	2.5		with	con
without	med	A4	0.1301	6.4755	6.7028	6.6241	0.0972	0.0787		without	med	A4	0	0	0	0	0	0		without	med	A4	0.0972	0.0787	0.0160306	1.5	2.5		with	con
without	med	A5	0.13	5.8374	6.0366	5.984	0.0692	0.0526		without	med	A5	0	0	0	0	0	0		without	med	A5	0.0692	0.0526	0.0107142	1.3	2.5		with	con
without	med	A6	0.1303	6.0712	6.3773	6.2792	0.1758	0.0981		without	med	A6	0	0	0	0	0	0		without	med	A6	0.1758	0.0981	0.0199822	1.6	2.5		with	con
with	high	B1	0.1291	6.1304	6.3599	6.2794	0.1004	0.0805		with	high	B1	0.131	10.1036	10.2831	10.2537	0.0485	0.0294		with	high	B1	0.1489	0.1099	0.0223857	1.6	2.5		with	con
with	high	B2	0.1306	5.937	6.1217	6.0795	0.0541	0.0422		with	high	B2	0.1299	8.9953	9.2538	9.1508	0.1286	0.103		with	high	B2	0.1827	0.1452	0.0295761	1.5	2.5		with	con
with	high	B3	0.1304	6.543	6.7808	6.6935	0.1074	0.0873		with	high	B3	0.1293	8.5871	8.7663	8.7329	0.0499	0.0334		with	high	B3	0.1573	0.1207	0.0245856	1.8	2.5		with	con
without	high	B4	0.1306	6.1396	6.3238	6.2744	0.0536	0.0494		without	high	B4	0.1306	8.2278	8.433	8.3781	0.0746	0.0549		without	high	B4	0.1282	0.1043	0.0212451	1.4	2.5		with	con
without	high	B5	0.1305	6.0882	6.2297	6.2205	0.011	0.0092		without	high	B5	0.1309	8.4389	8.6322	8.5821	0.0624	0.0501		without	high	B5	0.0734	0.0593	0.0120789	1.4	2.5		with	con
without	high	B6	0.1299	6.4639	6.6682	6.6101	0.0744	0.0581		without	high	B6	0.1311	9.9107	10.0656	10.0447	0.0238	0.0209		without	high	B6	0.0982	0.079	0.0160917	1.6	2.5		with	con
with	med	C1	0.1303	5.2822	5.4342	5.4167	0.0217	0.0175		with	med	C1	0.1309	5.4711	5.6979	5.6157	0.0959	0.0822		with	med	C1	0.1176	0.0997	0.0203081	1.7	2.5		with	con
with	med	C2	0.1306	6.5728	6.7317	6.711	0.0283	0.0207		with	med	C2	0.1296	5.1256	5.4028	5.2794	0.1476	0.1234		with	med	C2	0.1759	0.1441	0.029352	1.6	2.5		with	con
with	med	C3	0.1307	5.9374	6.1009	6.0774	0.0328	0.0235		with	med	C3	0.1291	6.5057	6.7995	6.6767	0.1647	0.1228		with	med	C3	0.1975	0.1463	0.0298001	1.8	2.5		with	con
without	med	C4	0.1307	5.9426	6.1254	6.09	0.0521	0.0354		without	med	C4	0.1311	6.3543	6.7168	6.5841	0.2314	0.1327		without	med	C4	0.2835	0.1681	0.0342406	1.8	2.5		without	con
without	med	C5	0.1306	6.1739	6.3329	6.312	0.0284	0.0209		without	med	C5	0.1292	6.6734	6.8522	6.804	0.0496	0.0482		without	med	C5	0.078	0.0691	0.0140751	1.4	2.5		without	con
without	med	C6	0.1309	6.2131	6.3831	6.3571	0.0391	0.026		without	med	C6	0.1298	6.1965	6.5452	6.3924	0.2189	0.1528		without	med	C6	0.258	0.1788	0.0364201	1.8	2.5		without	con
with	high	D1	0.1292	5.9914	6.2379	6.1361	0.1173	0.1018		with	high	D1	0.1309	6.4698	6.6145	6.6018	0.0138	0.0127		with	high	D1	0.1311	0.1145	0.0233227	1.4	2.5		without	con
with	high	D2	0.1292	6.2423	6.4434	6.3841	0.0719	0.0593		with	high	D2	0.1308	6.4186	6.5614	6.5516	0.012	0.0098		with	high	D2	0.0839	0.0691	0.0140751	1.3	2.5		without	con
with	high	D3	0.1285	7.9475	8.2339	8.1078	0.1579	0.1261		with	high	D3	0.1292	6.3804	6.5226	6.511	0.013	0.0116		with	high	D3	0.1709	0.1377	0.0280484	1.7	2.5		without	con
without	high	D4	0.1293	8.8515	9.0082	8.988	0.0274	0.0202		without	high	D4	0.129	6.1243	6.4267	6.3089	0.1734	0.1178		without	high	D4	0.2008	0.138	0.0281095	1.8	2.5		without	con
without	high	D5	0.1297	9.6754	9.8489	9.8199	0.0438	0.029		without	high	D5	0.1306	16.3254	16.5513	16.4663	0.0953	0.085		without	high	D5	0.1391	0.114	0.0232209	1.4	2.5		without	con
without	high	D6	0.1313	8.195	8.448	8.3502	0.1217	0.0978		without	high	D6	0.129	16.3798	16.5172	16.5085	0.0084	0.0087		without	high	D6	0.1301	0.1065	0.0216932	1.5	2.5		without	con
with	con	E1	0.1294	12.2142	12.5126	12.3711	0.169	0.1415		with	con	E1	0.1297	16.0527	16.1944	16.1834	0.012	0.011		with	con	E1	0.181	0.1525	0.031063	1.6	2.5		without	con
with	con	E2	0.1291	11.3832	11.5627	11.5283	0.0504	0.0344		with	con	E2	0.1293	16.5133	16.7877	16.6814	0.1451	0.1063		with	con	E2	0.1955	0.1407	0.0286595	1.5	2.5		without	con
with	con	E3	0.1295	10.5903	10.9038	10.7468	0.184	0.157		with	con	E3	0.1286	15.87	16.0237	16.0013	0.0251	0.0224		with	con	E3	0.2091	0.1794	0.0365423	1.6	2.5		without	con
without	con	E4	0.1299	11.5619	11.7492	11.6934	0.0574	0.0558		without	con	E4	0.1291	16.1649	16.304	16.2944	0.01	0.0096		without	con	E4	0.0674	0.0654	0.0133215	1.3	2.5		without	con
without	con	E5	0.1306	8.8953	9.0398	9.0277	0.0139	0.0121		without	con	E5	0.1286	17.0617	17.2751	17.202	0.0848	0.0731		without	con	E5	0.0987	0.0852	0.0173546	1.3	2.5		without	con
without	con	E6	0.1286	10.5554	10.8189	10.7188	0.1349	0.1001		without	con	E6	0.1295	16.5321	16.6655	16.6571	0.0039	0.0084		without	con	E6	0.1388	0.1085	0.0221006	1.5	2.5		without	con
with	med	F1	0.1282	8.5846	8.8864	8.7498	0.1736	0.1366		with	med	F1	0	0	0	0	0	0		with	med	F1	0.1736	0.1366	0.0278243	1.2	2.5		with	med
with	med	F2	0.1288	10.1034	10.2852	10.242	0.053	0.0432		with	med	F2	0.1271	8.4395	8.5897	8.5709	0.0231	0.0188		with	med	F2	0.0761	0.062	0.0126289	1.3	2.5		with	med
with	med	F3	0.1275	11.3853	11.6003	11.5253	0.0875	0.075		with	med	F3	0.1284	10.563	10.7043	10.6854	0.0129	0.0189		with	med	F3	0.1004	0.0939	0.0191267	1	2.5		with	med
without	med	F4	0.1279	8.1917	8.3416	8.3213	0.022	0.0203		without	med	F4	0.1299	8.8919	9.1435	9.0345	0.1217	0.109		without	med	F4	0.1437	0.1293	0.0263374	1.2	2.5		with	med
without	med	F5	0.1289	9.6691	9.8141	9.7991	0.0161	0.015		without	med	F5	0.1286	12.0279	12.215	12.1544	0.0585	0.0606		without	med	F5	0.0746	0.0756	0.0153991	0.6	2.5		with	med
without	med	F6	0.1275	10.5938	10.7486	10.7202	0.0273	0.0284		without	med	F6	0.1269	7.9467	8.188	8.0886	0.1144	0.0994		without	med	F6	0.1417	0.1278	0.0260318	1.2	2.5		with	med
with	con	G1	0.1304	8.9902	9.2643	9.1348	0.1437	0.1295		with	con	G1	0.1296	8.8474	9.0415	8.9931	0.0645	0.0484		with	con	G1	0.2082	0.1779	0.0362368	0.8	2.5		with	med
with	con	G2	0.1297	11.5642	11.8026	11.7019	0.1087	0.1007		with	con	G2	0.1296	12.2178	12.3956	12.349	0.0482	0.0466		with	con	G2	0.1569	0.1473	0.0300038	0.6	2.5		with	med
with	con	G3	0.1309	8.9932	9.1836	9.1308	0.0595	0.0528		with	con	G3	0.1309	8.2265	8.4111	8.3654	0.0537	0.0457		with	con	G3	0.1132	0.0985	0.0200637	1.2	2.5		with	med
without	con	G4	0.1286	9.9068	10.0908	10.0491	0.0554	0.0417		without	con	G4	0.1298	5.2818	5.5809	5.4363	0.1693	0.1446		without	con	G4	0.2247	0.1863	0.0379478	1.2	2.5		with	med
without	con	G5	0.1304	6.1976	6.3892	6.3412	0.0612	0.048		without	con	G5	0.1292	6.4638	6.8116	6.6364	0.2186	0.1752		without	con	G5	0.2798	0.2232	0.045464	0.9	2.5		with	med
without	con	G6	0.1302	5.9428	6.1767	6.0934	0.1037	0.0833		without	con	G6	0.1311	6.4695	6.6165	6.0626	0.0159	0.5539		without	con	G6	0.1196	0.6372	0.129792	1.3	2.5		with	med
with	con	H1	0.1308	5.4716	5.692	5.6098	0.0896	0.0822		with	con	H1	0.1305	6.4187	6.5751	6.5534	0.0259	0.0217		with	con	H1	0.1155	0.1039	0.0211636	0.9	2.5		with	med
with	con	H2	0.1303	6.6731	7.062	6.8848	0.2586	0.1772		with	con	H2	0.1304	6.3801	6.5363	6.5152	0.0258	0.0211		with	con	H2	0.2844	0.1983	0.0403921	1.3	2.5		with	med
with	con	H3	0.1293	6.5432	6.7653	6.6802	0.0928	0.0851		with	con	H3	0.1313	6.3566	6.5081	6.4901	0.0202	0.018		with	con	H3	0.113	0.1031	0.0210006	0.7	2.5		with	med
without	con	H4	0.1314	5.1258	5.2777	5.2589	0.0205	0.0188		without	con	H4	0.1301	6.5056	6.7807	6.6509	0.145	0.1298		without	con	H4	0.1655	0.1486	0.0302686	1.2	2.5		without	med
without	con	H5	0.1292	6.5727	6.7999	6.7146	0.098	0.0853		without	con	H5	0.1294	5.8374	5.9948	5.9719	0.028	0.0229		without	con	H5	0.126	0.1082	0.0220395	1.1	2.5		without	med
without	con	H6	0.1299	5.9376	6.1354	6.078	0.0679	0.0574		without	con	H6	0.1288	6.1304	6.2766	6.2625	0.0174	0.0141		without	con	H6	0.0853	0.0715	0.014564	0.9	2.5		without	med
with	high	I1	0.1293	6.0884	6.3281	6.2319	0.1104	0.0962		with	high	I1	0.1303	5.9732	6.124	6.1075	0.0205	0.0165		with	high	I1	0.1309	0.1127	0.0229561	0.8	2.5		without	med
with	high	I2	0.1311	6.073	6.2404	6.2123	0.0363	0.0281		with	high	I2	0.1296	5.9371	6.8812	6.7453	0.1938	0.1359	0.6207	with	high	I2	0.2301	0.164	0.0334055	1.1	2.5		without	med
with	high	I3	0.1293	6.1257	6.2756	6.257	0.0206	0.0186		with	high	I3	0.1299	5.4018	5.6338	5.5487	0.1021	0.0851		with	high	I3	0.1227	0.1037	0.0211229	1.2	2.5		without	med
without	high	I4	0.1301	6.4759	6.6855	6.6176	0.0795	0.0679		without	high	I4	0.1301	6.2424	6.3805	6.3729	0.008	0.0076		without	high	I4	0.0875	0.0755	0.0153787	0.6	2.5		without	med
without	high	I5	0.1306	6.2131	6.423	6.3562	0.0793	0.0668		without	high	I5	0.1305	6.5812	6.7268	6.7133	0.0151	0.0135		without	high	I5	0.0944	0.0803	0.0163565	1.1	2.5		without	med
without	high	I6	0.1303	6.1741	6.3819	6.3106	0.0775	0.0713		without	high	I6	0.1286	5.9916	6.1306	6.1206	0.0104	0.01		without	high	I6	0.0879	0.0813	0.0165602	1.1	2.5		without	med
with	med	J1	0.1283	6.14	6.2848	6.269	0.0165	0.0158		with	med	J1	0.1299	16.3233	16.5418	16.4635	0.0886	0.0783		with	med	J1	0.1051	0.0941	0.0191674	1.3	2.5		without	med
with	med	J2	0.1282	16.3801	16.5687	16.5128	0.0604	0.0559		with	med	J2	0.1292	16.8691	17.01	16.9995	0.0117	0.0105		with	med	J2	0.0721	0.0664	0.0135251	1	2.5		without	med
with	med	J3	0.1274	17.063	17.2087	17.191	0.0183	0.0177		with	med	J3	0.1298	16.2223	16.4488	16.3679	0.0967	0.0809		with	med	J3	0.115	0.0986	0.020084	1.2	2.5		without	med
without	med	J4	0.1278	15.8705	16.1058	16.0099	0.1075	0.0959		without	med	J4	0.129	16.3522	16.4972	16.4819	0.016	0.0153		without	med	J4	0.1235	0.1112	0.0226505	1	2.5		without	med
without	med	J5	0.1298	16.5144	16.6654	16.6462	0.0212	0.0192		without	med	J5	0.1296	16.0138	16.4209	16.3062	0.1614	0.1147	0.1161	without	med	J5	0.1826	0.1339	0.0272743	1.4	2.5		without	med
without	med	J6	0.1285	15.5822	15.8385	15.7381	0.1278	0.1004		without	med	J6	0.1297	16.6152	16.7557	16.7461	0.0108	0.0096		without	med	J6	0.1386	0.11	0.0224061	1.1	2.5		without	med
with	high	K1	0.1323	9.6699	10.6695	10.4318	0.3395	0.2377	0.5278	with	high	K1	0.1294	7.9474	8.1051	8.0802	0.0283	0.0249		with	high	K1	0.3678	0.2626	0.0534895	1.7	2.5		with	high
with	high	K2	0.1309	8.893	9.0621	9.0245	0.0382	0.0376		with	high	K2	0.1282	8.1922	8.3281	8.3204	0.0077	0.0077		with	high	K2	0.0459	0.0453	0.00922724	0.7	2.5		with	high
with	high	K3	0.1287	8.8485	9.2345	9.0132	0.2573	0.2213		with	high	K3	0.1282	8.9943	9.1381	9.1229	0.0156	0.0152		with	high	K3	0.2729	0.2365	0.0481731	1.7	2.5		with	high
without	high	K4	0.1283	8.9914	9.1927	9.1241	0.073	0.0686		without	high	K4	0.1283	8.2272	8.3641	8.3555	0.0086	0.0086		without	high	K4	0.0816	0.0772	0.015725	1	2.5		with	high
without	high	K5	0.1281	8.44	8.9077	8.682	0.3396	0.2257		without	high	K5	0.127	11.563	11.7085	11.6896	0.0185	0.0189		without	high	K5	0.3581	0.2446	0.049823	1.2	2.5		with	high
without	high	K6	0.1273	10.5921	10.9108	10.7418	0.1914	0.169		without	high	K6	0.1261	12.026	12.1661	12.1516	0.014	0.0145		without	high	K6	0.2054	0.1835	0.0373775	1	2.5		with	high
with	con	L1	0.1276	10.5595	10.9087	10.7394	0.2216	0.1693		with	con	L1	0.1296	6.5731	6.7166	6.7039	0.0139	0.0127		with	con	L1	0.2355	0.182	0.0370719	1.2	2.5		with	high
with	con	L2	0.1302	12.2165	12.3806	12.3487	0.0339	0.0319		with	con	L2	0.1289	8.5854	8.8851	8.7316	0.1708	0.1535		with	con	L2	0.2047	0.1854	0.0377645	1.5	2.5		with	high
with	con	L3	0.1274	10.1041	10.3892	10.2563	0.1577	0.1329		with	con	L3	0.1286	11.3848	11.5374	11.5153	0.024	0.0221		with	con	L3	0.1817	0.155	0.0315722	1.2	2.5		with	high
without	con	L4	0.1271	9.9079	10.0734	10.0371	0.0384	0.0363		without	con	L4	0.1295	6.2425	6.378	6.372	0.006	0.006		without	con	L4	0.0444	0.0423	0.00861617	0.6	2.5		with	high
without	con	L5	0.1286	6.1306	8.8435	8.4576	0.5311	0.3859	2.0532	without	con	L5	0.127	5.9916	6.1376	6.1202	0.019	0.0174		without	con	L5	0.5501	0.4033	0.0821489	1.5	2.5		with	high
without	con	L6	0.1273	5.9378	6.0931	6.0677	0.028	0.0254		without	con	L6	0.1285	6.1248	6.3901	6.2636	0.1368	0.1265		without	con	L6	0.1648	0.1519	0.0309408	1.4	2.5		with	high
with	high	M1	0.1282	5.4019	6.361	6.1842	0.6951	0.1768	0.6951	with	high	M1	0.1288	6.5433	6.695	6.6757	0.0229	0.0193		with	high	M1	0.718	0.1961	0.039944	1.6	2.5		with	high
with	high	M2	0.1278	6.0728	6.2664	6.2076	0.0658	0.0588		with	high	M2	0.1287	5.9373	6.0762	6.0666	0.0102	0.0096		with	high	M2	0.076	0.0684	0.0139325	0.7	2.5		with	high
with	high	M3	0.1298	6.4759	6.6879	6.6179	0.0822	0.07		with	high	M3	0.1295	6.0888	6.2568	6.2258	0.0385	0.031		with	high	M3	0.1207	0.101	0.0205729	0.6	2.5		with	high
without	high	M4	0.1283	11.5624	11.7648	11.6987	0.0741	0.0661		without	high	M4	0.127	9.6707	9.8131	9.7996	0.0154	0.0135		without	high	M4	0.0895	0.0796	0.0162139	1	2.5		without	high
without	high	M5	0.1271	9.9075	10.1158	10.052	0.0812	0.0638		without	high	M5	0.1296	8.991	9.1315	9.1213	0.0109	0.0102		without	high	M5	0.0921	0.074	0.0150732	1	2.5		without	high
without	high	M6	0.1281	8.9938	9.2537	9.1431	0.1318	0.1106		without	high	M6	0.1262	8.5843	8.7472	8.7171	0.0367	0.0301		without	high	M6	0.1685	0.1407	0.0286595	1.6	2.5		without	high
with	con	N1	0.1292	7.9471	8.1567	8.0868	0.0804	0.0699		with	con	N1	0.1266	10.1036	10.2414	10.2308	0.0112	0.0106		with	con	N1	0.0916	0.0805	0.0163972	0.6	2.5		without	high
with	con	N2	0.1252	8.8477	8.991	8.9746	0.0181	0.0164		with	con	N2	0.1277	11.3842	11.596	11.5252	0.0841	0.0708		with	con	N2	0.1167	0.1015	0.0206747	1.6	2.5		without	high
with	con	N3	0.1259	10.5646	10.8523	10.7269	0.1618	0.1254		with	con	N3	0.1263	12.0261	12.1739	12.1546	0.0215	0.0193		with	con	N3	0.1992	0.1597	0.0325296	1.6	2.5		without	high
without	con	N4	0.1259	8.1918	8.3414	8.322	0.0237	0.0194		without	con	N4	0.1316	8.4381	8.7199	8.6159	0.1502	0.104		without	con	N4	0.1876	0.1359	0.0276817	1.2	2.5		without	high
without	con	N5	0.1268	8.2265	8.5139	8.3926	0.1606	0.1213		without	con	N5	0.1262	5.4029	5.5604	5.5323	0.0313	0.0281		without	con	N5	0.2149	0.1705	0.0347295	1.4	2.5		without	high
without	con	N6	0.1288	6.1245	6.2776	6.256	0.0243	0.0216		without	con	N6	0.1297	5.9916	6.2232	6.1295	0.1019	0.0937		without	con	N6	0.1262	0.1153	0.0234857	0.6	2.5		without	high
with	med	O1	0.1302	6.5431	6.6916	6.6758	0.0183	0.0158		with	med	O1	0.1276	6.1313	6.3443	6.2662	0.0854	0.0781		with	med	O1	0.1037	0.0939	0.0191267	1.1	2.5		without	high
with	med	O2	0.1287	6.573	6.8405	6.7302	0.1388	0.1103		with	med	O2	0.1294	5.4711	5.6192	5.6031	0.0187	0.0161		with	med	O2	0.1575	0.1264	0.0257467	1	2.5		without	high
with	med	O3	0.1288	6.5808	6.8083	6.7228	0.0987	0.0855		with	med	O3	0.1291	6.4757	6.6317	6.6097	0.0269	0.022		with	med	O3	0.1256	0.1075	0.0218969	1	2.5		without	high
without	med	O4	0.1284	6.2131	6.4588	6.3522	0.1173	0.1066		without	med	O4	0.1302	6.4696	6.6297	6.6036	0.0299	0.0261		without	med	O4	0.1472	0.1327	0.0270299	0.9	2.5		without	high
without	med	O5	0.1297	6.0723	6.2778	6.2089	0.0758	0.0689		without	med	O5	0.1294	5.9375	6.0772	6.0681	0.0103	0.0091		without	med	O5	0.0861	0.078	0.015888	1	2.5		without	high
without	med	O6	0.1303	6.0883	6.241	6.2226	0.0224	0.0184		without	med	O6	0.1295	6.2422	6.4335	6.3766	0.0618	0.0569		without	med	O6	0.0842	0.0753	0.015338	0.7	2.5		without	high
		N2c	0.1274	12.2162	12.3581	12.3438	0.0145	0.0143
		N3c	0.1292	10.5923	10.7374	10.7224	0.0159	0.015
		N4c	0.1269	8.8926	9.0332	9.0207	0.0137	0.0125
		N5c	0.1275	5.937	6.0875	6.0664	0.023	0.0211

## Sheet: raw assemblage data time 0
treatment	tank	no	herbivory	bare	Gelidiella pannosa	Gelidiella sp	Ceramium	Gelidiopsis	Centroceras	Gelid	Laurencia	Laurencia implicata	Hypnea	Coelothrix irregularis	Anotrichium	Polysiphonia	Jania	H. onkodes	CCA	Cyanobacteria	Cyanobacteria epiphytic	Diatoms epiphytic	Hincksia mitch	Feldmannia	Sphacelaria	Sargassum	Dictyota adnata	Padina	Chnoospora implexa	Cladophora	Enteromorpha	Derbesia fastigiata	Bryobesia johannae	Rhipidosiphon	Valonia	Phyllodictyon	Ventricaria ventricosa	Cladophoropsis membranacea	Boodlea composita	unknown green	encrusting green	Chaetomorpha	Dictyophaeria	Polyphysa	animal	Marginopora
med	a	1	with	0	12	1	1	0	0	1	0	0	0	0	0	1	0	3	0	0	0	0	1	0	2	0	0	0	0	2	1	0	0	0	0	0	0	0	0	0	0	0	0	0	0	0	25
med	a	2	with	1	0	0	1	0	0	10	0	0	0	0	0	1	0	4	0	3	0	0	0	0	4	0	0	0	0	1	0	0	0	0	0	0	0	0	0	0	0	0	0	0	0	0	25
med	a	3	with	1	15	2	2	0	0	0	0	0	0	0	0	0	0	2	0	0	0	0	0	0	0	0	0	0	2	0	0	0	0	1	0	0	0	0	0	0	0	0	0	0	0	0	25
med	a	4	without	0	0	1	1	1	0	0	0	0	0	0	0	8	0	3	0	0	0	0	1	2	4	0	0	0	0	0	0	0	4	0	0	0	0	0	0	0	0	0	0	0	0	0	25
med	a	5	without	6	15	1	0	0	0	0	0	0	0	0	0	0	0	1	0	0	0	0	1	0	0	0	0	0	1	0	0	0	0	0	0	0	0	0	0	0	0	0	0	0	0	0	25
med	a	6	without	3	1	0	0	0	0	0	0	0	0	0	0	4	1	1	0	0	0	0	4	0	9	0	0	0	0	0	0	0	2	0	0	0	0	0	0	0	0	0	0	0	0	0	25
high	b	1	with	3	13	0	3	0	0	0	0	0	0	0	0	6	0	0	0	0	0	0	0	0	0	0	0	0	0	0	0	0	0	0	0	0	0	0	0	0	0	0	0	0	0	0	25
high	b	2	with	2	17	0	0	0	0	0	0	0	0	0	0	0	0	5	0	0	0	0	0	0	0	0	0	0	1	0	0	0	0	0	0	0	0	0	0	0	0	0	0	0	0	0	25
high	b	3	with	6	14	0	1	0	0	0	0	0	0	0	0	2	0	2	0	0	0	0	0	0	0	0	0	0	0	0	0	0	0	0	0	0	0	0	0	0	0	0	0	0	0	0	25
high	b	4	without	6	13	0	2	0	0	0	0	0	0	0	0	2	0	1	0	1	0	0	0	0	0	0	0	0	0	0	0	0	0	0	0	0	0	0	0	0	0	0	0	0	0	0	25
high	b	5	without	0	19	0	0	0	0	0	0	0	0	0	0	0	0	5	0	0	0	0	0	0	0	0	0	0	0	1	0	0	0	0	0	0	0	0	0	0	0	0	0	0	0	0	25
high	b	6	without	0	12	0	4	0	0	1	0	0	0	0	0	2	5	0	0	0	0	0	0	0	0	0	0	0	0	0	0	0	0	0	0	1	0	0	0	0	0	0	0	0	0	0	25
med	c	1	with	1	0	4	0	0	0	0	0	0	0	0	0	15	0	0	0	0	0	0	0	0	0	0	0	0	0	0	0	0	5	0	0	0	0	0	0	0	0	0	0	0	0	0	25
med	c	2	with	3	3	0	0	0	0	0	4	0	0	0	0	12	0	0	0	1	0	0	0	2	0	0	0	0	0	0	0	0	0	0	0	0	0	0	0	0	0	0	0	0	0	0	25
med	c	3	with	1	6	0	0	0	0	0	0	0	0	0	0	12	4	0	0	0	0	0	0	0	0	0	0	0	0	1	0	0	0	1	0	0	0	0	0	0	0	0	0	0	0	0	25
med	c	4	without	1	11	1	2	0	0	0	0	0	0	0	0	2	0	3	0	0	0	0	3	0	1	0	0	0	0	0	0	0	0	0	0	0	0	0	0	0	1	0	0	0	0	0	25
med	c	5	without	3	2	0	0	0	0	0	0	0	0	0	0	12	0	0	0	2	0	0	0	0	0	0	0	0	0	0	0	0	0	0	6	0	0	0	0	0	0	0	0	0	0	0	25
med	c	6	without	1	2	0	0	0	0	0	0	0	0	0	0	17	0	0	0	0	0	0	0	1	4	0	0	0	0	0	0	0	0	0	0	0	0	0	0	0	0	0	0	0	0	0	25
high	d	1	with	0	22	0	0	0	0	0	0	0	0	0	0	0	0	0	0	0	3	0	0	0	0	0	0	0	0	0	0	0	0	0	0	0	0	0	0	0	0	0	0	0	0	0	25
high	d	2	with	4	19	0	0	0	0	0	0	0	0	0	0	0	0	1	0	0	0	0	0	0	0	0	0	0	0	0	0	0	1	0	0	0	0	0	0	0	0	0	0	0	0	0	25
high	d	3	with	2	12	0	0	0	0	0	0	0	0	0	0	10	0	0	0	0	0	0	0	0	0	0	0	0	0	0	0	0	1	0	0	0	0	0	0	0	0	0	0	0	0	0	25
high	d	4	without	7	0	1	0	0	0	0	0	0	0	0	0	12	0	5	0	0	0	0	0	0	0	0	0	0	0	0	0	0	0	0	0	0	0	0	0	0	0	0	0	0	0	0	25
high	d	5	without	3	0	4	0	0	0	0	0	0	0	0	0	18	0	0	0	0	0	0	0	0	0	0	0	0	0	0	0	0	0	0	0	0	0	0	0	0	0	0	0	0	0	0	25
high	d	6	without	10	11	0	1	0	0	0	0	0	0	0	0	0	1	0	0	0	0	0	0	0	1	0	0	0	0	0	0	0	0	0	0	0	1	0	0	0	0	0	0	0	0	0	25
con	e	1	with	1	0	13	0	0	0	0	0	0	0	0	0	10	0	0	0	0	0	0	0	0	1	0	0	0	0	0	0	0	0	0	0	0	0	0	0	0	0	0	0	0	0	0	25
con	e	2	with	1	0	2	0	0	0	0	0	0	0	0	0	9	0	0	0	0	0	0	7	6	0	0	0	0	0	0	0	0	0	0	0	0	0	0	0	0	0	0	0	0	0	0	25
con	e	3	with	3	14	0	1	0	0	0	0	0	0	0	0	2	0	0	0	0	0	0	0	0	1	0	0	0	0	0	0	0	2	0	0	0	0	0	0	2	0	0	0	0	0	0	25
con	e	4	without	0	14	0	3	0	0	0	0	0	0	0	0	6	0	2	0	0	0	0	0	0	0	0	0	0	0	0	0	0	0	0	0	0	0	0	0	0	0	0	0	0	0	0	25
con	e	5	without	6	1	0	0	0	0	0	0	0	0	0	0	13	0	0	0	2	0	0	0	1	2	0	0	0	0	0	0	0	0	0	0	0	0	0	0	0	0	0	0	0	0	0	25
con	e	6	without	6	0	4	0	0	0	0	0	0	0	0	0	11	0	0	0	2	0	0	0	2	0	0	0	0	0	0	0	0	0	0	0	0	0	0	0	0	0	0	0	0	0	0	25
med	f	1	with	2	0	7	0	0	0	0	0	0	0	0	0	15	0	0	0	0	0	0	0	0	1	0	0	0	0	0	0	0	0	0	0	0	0	0	0	0	0	0	0	0	0	0	25
med	f	2	with	4	19	0	1	0	0	0	0	0	0	0	0	0	0	1	0	0	0	0	0	0	0	0	0	0	0	0	0	0	0	0	0	0	0	0	0	0	0	0	0	0	0	0	25
med	f	3	with	4	8	0	4	0	0	0	0	0	0	0	0	7	0	0	0	0	0	0	0	0	0	0	0	0	0	1	0	0	0	0	0	0	0	0	0	0	0	0	0	0	1	0	25
med	f	4	without	3	0	0	0	0	0	0	0	0	0	0	0	18	0	0	0	0	0	0	1	0	2	0	0	0	0	1	0	0	0	0	0	0	0	0	0	0	0	0	0	0	0	0	25
med	f	5	without	3	18	0	3	0	0	0	0	0	0	0	0	1	0	0	0	0	0	0	0	0	0	0	0	0	0	0	0	0	0	0	0	0	0	0	0	0	0	0	0	0	0	0	25
med	f	6	without	5	19	0	1	0	0	0	0	0	0	0	0	0	0	0	0	0	0	0	0	0	0	0	0	0	0	0	0	0	0	0	0	0	0	0	0	0	0	0	0	0	0	0	25
con	g	1	with	3	9	0	3	0	0	0	1	0	0	0	0	8	0	0	0	1	0	0	0	0	0	0	0	0	0	0	0	0	0	0	0	0	0	0	0	0	0	0	0	0	0	0	25
con	g	2	with	1	5	0	0	0	0	0	6	0	0	0	0	2	11	0	0	0	0	0	0	0	0	0	0	0	0	0	0	0	0	0	0	0	0	0	0	0	0	0	0	0	0	0	25
con	g	3	with	1	21	0	1	0	0	0	1	0	0	0	0	1	0	0	0	0	0	0	0	0	0	0	0	0	0	0	0	0	0	0	0	0	0	0	0	0	0	0	0	0	0	0	25
con	g	4	without	2	2	1	1	0	0	0	3	0	0	0	0	8	4	0	0	0	0	0	0	0	4	0	0	0	0	0	0	0	0	0	0	0	0	0	0	0	0	0	0	0	0	0	25
con	g	5	without	1	0	17	1	0	0	0	0	0	0	0	0	4	0	1	0	0	0	0	0	0	0	0	0	1	0	0	0	0	0	0	0	0	0	0	0	0	0	0	0	0	0	0	25
con	g	6	without	5	0	2	0	0	1	0	0	0	0	0	0	14	0	0	0	0	0	0	0	0	1	0	0	0	0	2	0	0	0	0	0	0	0	0	0	0	0	0	0	0	0	0	25
con	h	1	with	3	0	0	0	0	0	0	0	0	0	0	0	4	0	0	0	11	0	0	0	3	4	0	0	0	0	0	0	0	0	0	0	0	0	0	0	0	0	0	0	0	0	0	25
con	h	2	with	5	0	8	0	0	0	0	0	0	0	0	0	7	0	2	0	1	0	0	0	0	2	0	0	0	0	0	0	0	0	0	0	0	0	0	0	0	0	0	0	0	0	0	25
con	h	3	with	10	3	1	0	0	0	0	0	0	0	0	0	6	0	0	0	0	0	0	0	0	0	0	0	0	0	0	0	0	0	0	5	0	0	0	0	0	0	0	0	0	0	0	25
con	h	4	without	6	0	6	0	0	0	0	2	0	0	0	0	11	0	0	0	0	0	0	0	0	0	0	0	0	0	0	0	0	0	0	0	0	0	0	0	0	0	0	0	0	0	0	25
con	h	5	without	4	0	3	0	0	0	0	0	0	0	0	0	0	0	0	0	10	0	0	0	0	8	0	0	0	0	0	0	0	0	0	0	0	0	0	0	0	0	0	0	0	0	0	25
con	h	6	without	2	0	5	0	0	0	0	0	0	0	0	0	9	0	0	0	0	0	0	2	0	0	0	0	0	0	0	1	0	6	0	0	0	0	0	0	0	0	0	0	0	0	0	25
high	i	1	with	4	5	0	4	0	0	0	8	0	0	0	0	1	0	2	0	0	0	0	0	0	0	0	0	1	0	0	0	0	0	0	0	0	0	0	0	0	0	0	0	0	0	0	25
high	i	2	with	0	0	0	0	0	0	0	0	1	0	23	0	0	0	0	0	0	0	0	0	0	0	0	0	0	0	0	0	0	0	0	0	0	0	0	0	0	0	0	0	0	0	1	25
high	i	3	with	4	4	1	0	0	0	0	0	0	0	0	0	14	0	0	0	1	0	0	0	0	0	0	0	0	0	0	0	0	0	0	0	0	0	0	0	0	0	0	0	0	0	1	25
high	i	4	without	0	0	0	2	0	0	0	0	3	0	17	0	1	0	0	0	0	0	0	0	0	0	0	0	0	0	0	0	0	0	0	0	0	0	0	1	0	0	0	0	0	0	1	25
high	i	5	without	2	0	0	0	0	0	0	0	0	0	0	0	15	0	0	0	1	0	0	0	0	0	2	0	0	0	1	1	0	0	0	0	1	0	0	0	0	0	0	2	0	0	0	25
high	i	6	without	0	5	9	1	0	3	0	0	0	0	0	2	0	1	0	0	0	0	0	0	0	0	0	0	1	0	0	2	0	0	1	0	0	0	0	0	0	0	0	0	0	0	0	25
med	j	1	with	1	7	0	7	0	1	0	0	0	0	0	0	1	0	3	0	2	0	0	1	0	1	0	0	0	1	0	0	0	0	0	0	0	0	0	0	0	0	0	0	0	0	0	25
med	j	2	with	4	11	2	1	0	0	0	0	0	0	0	0	3	0	0	0	0	0	0	0	0	0	0	0	0	0	0	2	0	0	0	0	1	1	0	0	0	0	0	0	0	0	0	25
med	j	3	with	4	1	0	0	0	0	0	0	0	0	0	0	16	0	0	0	1	0	0	3	0	0	0	0	0	0	0	0	0	0	0	0	0	0	0	0	0	0	0	0	0	0	0	25
med	j	4	without	4	0	0	0	0	0	0	0	0	0	0	0	4	0	0	0	1	0	0	8	0	1	0	0	0	0	1	0	0	6	0	0	0	0	0	0	0	0	0	0	0	0	0	25
med	j	5	without	6	3	2	0	0	0	0	0	0	0	0	0	12	0	0	0	1	0	0	1	0	0	0	0	0	0	0	0	0	0	0	0	0	0	0	0	0	0	0	0	0	0	0	25
med	j	6	without	3	0	5	0	0	0	0	0	0	0	0	0	16	0	0	0	0	0	0	0	0	0	0	0	0	0	0	0	0	0	0	1	0	0	0	0	0	0	0	0	0	0	0	25
high	k	1	with	3	2	5	0	0	0	0	0	0	0	0	0	11	0	0	0	0	0	0	0	0	3	0	0	0	0	0	0	0	1	0	0	0	0	0	0	0	0	0	0	0	0	0	25
high	k	2	with	1	0	20	0	0	0	0	0	0	0	0	0	3	0	0	0	0	1	0	0	0	0	0	0	0	0	0	0	0	0	0	0	0	0	0	0	0	0	0	0	0	0	0	25
high	k	3	with	4	0	4	0	0	0	0	0	0	0	0	0	8	0	0	0	4	0	0	0	0	4	0	0	0	0	1	0	0	0	0	0	0	0	0	0	0	0	0	0	0	0	0	25
high	k	4	without	4	0	0	0	0	0	0	0	0	0	0	0	12	0	0	0	0	0	0	8	0	0	0	0	0	0	0	0	0	0	0	0	0	0	0	0	0	0	1	0	0	0	0	25
high	k	5	without	3	0	6	0	0	0	0	0	0	0	0	0	16	0	0	0	0	0	0	0	0	0	0	0	0	0	0	0	0	0	0	0	0	0	0	0	0	0	0	0	0	0	0	25
high	k	6	without	3	0	5	0	0	0	0	0	0	0	0	0	17	0	0	0	0	0	0	0	0	0	0	0	0	0	0	0	0	0	0	0	0	0	0	0	0	0	0	0	0	0	0	25
con	l	1	with	6	0	8	0	0	0	0	1	0	0	0	0	9	0	0	0	0	0	0	0	0	0	0	0	0	0	1	0	0	0	0	0	0	0	0	0	0	0	0	0	0	0	0	25
con	l	2	with	3	2	6	0	0	0	0	0	0	0	0	0	9	0	0	0	0	0	0	0	0	0	0	0	0	0	0	0	0	5	0	0	0	0	0	0	0	0	0	0	0	0	0	25
con	l	3	with	5	0	2	0	0	0	0	0	0	0	0	0	18	0	0	0	0	0	0	0	0	0	0	0	0	0	0	0	0	0	0	0	0	0	0	0	0	0	0	0	0	0	0	25
con	l	4	without	6	15	0	3	0	0	0	0	0	0	0	0	0	0	1	0	0	0	0	0	0	0	0	0	0	0	0	0	0	0	0	0	0	0	0	0	0	0	0	0	0	0	0	25
con	l	5	without	5	0	1	0	0	0	0	0	0	0	0	0	5	0	0	0	3	0	0	7	0	3	0	0	0	0	1	0	0	0	0	0	0	0	0	0	0	0	0	0	0	0	0	25
con	l	6	without	4	0	16	0	0	0	0	0	0	0	0	0	2	0	0	0	1	0	0	0	0	1	0	0	0	0	0	1	0	0	0	0	0	0	0	0	0	0	0	0	0	0	0	25
high	m	1	with	6	4	0	2	0	0	0	0	0	0	0	0	0	0	5	0	0	0	0	6	0	2	0	0	0	0	0	0	0	0	0	0	0	0	0	0	0	0	0	0	0	0	0	25
high	m	2	with	6	3	0	1	0	0	0	0	0	0	0	0	0	0	0	8	0	0	0	0	0	7	0	0	0	0	0	0	0	0	0	0	0	0	0	0	0	0	0	0	0	0	0	25
high	m	3	with	3	0	0	0	0	0	9	0	0	1	1	0	1	0	0	0	1	0	0	0	0	0	1	0	0	0	0	0	0	0	0	0	0	0	8	0	0	0	0	0	0	0	0	25
high	m	4	without	5	3	0	0	0	0	0	0	0	0	0	0	14	0	0	0	0	0	0	0	0	0	0	0	0	0	0	3	0	0	0	0	0	0	0	0	0	0	0	0	0	0	0	25
high	m	5	without	6	0	0	0	0	0	0	0	0	0	0	0	5	0	0	0	1	0	0	2	0	4	0	0	0	0	7	0	0	0	0	0	0	0	0	0	0	0	0	0	0	0	0	25
high	m	6	without	4	14	0	0	0	0	0	0	0	0	0	0	2	0	0	1	0	0	0	3	0	1	0	0	0	0	0	0	0	0	0	0	0	0	0	0	0	0	0	0	0	0	0	25
con	n	1	with	3	1	8	0	0	0	0	0	0	0	0	0	3	1	0	0	0	0	0	0	0	5	0	0	0	0	1	1	1	0	0	0	0	0	0	0	0	0	0	0	0	0	1	25
con	n	2	with	4	9	0	1	0	0	0	0	0	0	0	0	3	0	0	0	0	5	0	0	0	0	0	0	0	0	0	3	0	0	0	0	0	0	0	0	0	0	0	0	0	0	0	25
con	n	3	with	4	7	0	0	0	0	0	0	0	0	0	0	3	0	0	0	5	0	0	2	0	2	0	0	0	0	0	2	0	0	0	0	0	0	0	0	0	0	0	0	0	0	0	25
con	n	4	without	2	11	0	0	0	0	0	0	0	0	0	0	0	0	3	0	8	0	0	0	0	0	0	0	0	0	1	0	0	0	0	0	0	0	0	0	0	0	0	0	0	0	0	25
con	n	5	without	7	3	3	0	0	3	0	0	0	1	3	0	3	0	0	0	0	0	0	0	0	1	0	0	0	0	0	1	0	0	0	0	0	0	0	0	0	0	0	0	0	0	0	25
con	n	6	without	3	13	0	0	0	0	0	0	0	0	0	0	0	0	4	0	0	0	0	0	1	4	0	0	0	0	0	0	0	0	0	0	0	0	0	0	0	0	0	0	0	0	0	25
med	o	1	with	4	4	0	0	0	0	0	0	0	0	0	0	9	0	0	0	6	0	0	2	0	0	0	0	0	0	0	0	0	0	0	0	0	0	0	0	0	0	0	0	0	0	0	25
med	o	2	with	4	0	3	0	0	0	0	0	0	0	0	0	8	0	0	0	6	0	0	0	0	0	0	0	0	0	0	1	0	2	0	0	0	0	0	0	1	0	0	0	0	0	0	25
med	o	3	with	5	6	0	0	0	0	0	0	0	0	0	0	10	0	0	0	1	0	0	0	0	1	0	0	0	0	0	2	0	0	0	0	0	0	0	0	0	0	0	0	0	0	0	25
med	o	4	without	5	2	0	0	0	0	0	0	0	0	0	0	15	0	0	0	0	0	0	0	0	1	0	0	0	0	0	2	0	0	0	0	0	0	0	0	0	0	0	0	0	0	0	25
med	o	5	without	2	0	0	0	0	0	0	0	0	0	0	0	1	0	0	0	8	0	0	7	0	7	0	0	0	0	0	0	0	0	0	0	0	0	0	0	0	0	0	0	0	0	0	25
med	o	6	without	1	1	0	0	0	0	0	0	0	0	0	0	23	0	0	0	0	0	0	0	0	0	0	0	0	0	0	0	0	0	0	0	0	0	0	0	0	0	0	0	0	0	0	25

## Sheet: raw assemblage data time 1
treatment	tank	no	herbivory	bare	Gelidiella pannosa	Gelidiella sp	Ceramium	Centroceras	Gelid	Laurencia	Laurencia implicata	Hypnea	Coelothrix irregularis	Anotrichium	Polysiphonia	Jania	H. onkodes	CCA	Cyanobacteria	Cyanobacteria epiphytic	Diatoms epiphytic	Hincksia mitch	Sphacelaria	Sargassum	Dictyota adnata	Padina	Cladophora	Enteromorpha	Derbesia fastigiata	Bryobesia johannae	Bryopsis	Valonia	Phyllodictyon	Ventricaria ventricosa	Cladophoropsis membranacea	Boodlea composita	unknown green	encrusting green	Polyphysa	Marginopora
con	e	1	with	4	0	5	0	0	0	0	0	0	0	0	3	0	0	0	12	0	0	0	0	0	0	0	0	1	0	0	0	0	0	0	0	0	0	0	0	0
con	e	2	with	4	0	0	0	0	0	0	0	0	0	0	1	0	0	0	14	0	0	5	1	0	0	0	0	0	0	0	0	0	0	0	0	0	0	0	0	0
con	e	3	with	2	0	9	0	0	0	0	0	0	0	0	7	1	0	0	6	0	0	0	0	0	0	0	0	0	0	0	0	0	0	0	0	0	0	0	0	0
con	g	1	with	4	9	1	1	0	0	0	0	0	0	0	1	1	0	0	1	0	0	0	2	0	0	0	0	5	0	0	0	0	0	0	0	0	0	0	0	0
con	g	2	with	4	2	0	0	0	0	5	0	0	0	0	0	10	0	0	2	0	0	1	1	0	0	0	0	0	0	0	0	0	0	0	0	0	0	0	0	0
con	g	3	with	4	4	7	7	0	0	0	0	0	1	0	0	0	0	0	0	0	0	0	0	0	0	0	0	2	0	0	0	0	0	0	0	0	0	0	0	0
con	h	1	with	1	0	0	0	0	0	0	0	0	0	0	0	0	0	0	8	0	0	11	1	0	0	0	1	2	1	0	0	0	0	0	0	0	0	0	0	0
con	h	2	with	3	0	2	0	0	0	0	0	0	0	0	3	0	0	0	12	0	0	1	2	0	0	0	0	0	0	0	0	0	0	0	0	0	0	2	0	0
con	h	3	with	7	0	0	0	0	0	0	0	0	0	0	8	0	0	0	0	0	0	7	0	0	0	0	0	1	0	0	0	0	0	2	0	0	0	0	0	0
con	l	1	with	2	0	3	0	0	0	1	0	0	0	0	17	0	0	0	2	0	0	0	0	0	0	0	0	0	0	0	0	0	0	0	0	0	0	0	0	0
con	l	2	with	0	0	5	1	0	0	0	0	0	0	0	5	0	0	0	2	1	0	0	0	0	0	0	1	9	0	0	0	0	1	0	0	0	0	0	0	0
con	l	3	with	2	0	0	0	0	0	0	0	0	0	0	11	0	0	0	9	0	0	3	0	0	0	0	0	0	0	0	0	0	0	0	0	0	0	0	0	0
con	n	1	with	1	1	0	0	0	0	0	0	0	0	0	1	0	0	0	10	0	0	10	2	0	0	0	0	0	0	0	0	0	0	0	0	0	0	0	0	0
con	n	2	with	1	8	0	2	0	0	0	0	0	0	0	1	0	0	0	7	0	0	1	0	0	0	0	1	4	0	0	0	0	0	0	0	0	0	0	0	0
con	n	3	with	1	6	0	0	0	0	0	0	0	0	0	0	0	0	0	9	1	0	2	3	0	0	0	0	3	0	0	0	0	0	0	0	0	0	0	0	0
con	e	4	without	0	1	0	0	0	0	0	0	0	0	0	0	0	0	0	0	4	0	12	0	0	0	0	4	4	0	0	0	0	0	0	0	0	0	0	0	0
con	e	5	without	0	0	0	0	0	0	0	0	0	0	0	4	0	0	0	2	3	0	7	1	0	0	0	0	2	6	0	0	0	0	0	0	0	0	0	0	0
con	e	6	without	1	0	0	0	0	0	0	0	0	0	0	0	0	0	0	7	0	0	8	0	0	0	0	0	9	0	0	0	0	0	0	0	0	0	0	0	0
con	g	4	without	0	0	1	2	0	0	6	0	0	0	0	1	1	0	0	4	0	0	0	0	0	0	0	0	8	2	0	0	0	0	0	0	0	0	0	0	0
con	g	5	without	0	0	0	0	0	0	0	0	0	0	0	0	0	0	0	0	0	0	16	0	0	0	7	1	1	0	0	0	0	0	0	0	0	0	0	0	0
con	g	6	without	0	0	0	0	2	0	0	0	0	0	0	1	0	0	0	1	5	0	5	0	0	0	0	6	4	1	0	0	0	0	0	0	0	0	0	0	0
con	h	4	without	0	0	0	0	6	0	1	0	0	0	1	0	0	0	0	0	0	0	7	0	0	0	0	2	8	0	0	0	0	0	0	0	0	0	0	0	0
con	h	5	without	0	0	0	1	0	0	0	0	0	0	0	2	0	0	0	3	0	0	7	1	0	0	0	1	10	0	0	0	0	0	0	0	0	0	0	0	0
con	h	6	without	0	0	0	0	0	0	0	0	0	0	0	8	0	0	0	0	5	0	3	0	0	0	0	3	6	0	0	0	0	0	0	0	0	0	0	0	0
con	l	4	without	0	0	0	0	0	0	0	0	0	0	0	0	0	0	0	0	0	0	18	0	0	0	0	4	3	0	0	0	0	0	0	0	0	0	0	0	0
con	l	5	without	0	0	0	8	1	0	0	0	0	0	0	0	0	0	0	0	0	0	8	0	0	0	0	0	8	0	0	0	0	0	0	0	0	0	0	0	0
con	l	6	without	0	0	0	4	1	0	0	3	0	0	0	0	0	0	0	0	0	0	17	0	0	0	0	0	0	0	0	0	0	0	0	0	0	0	0	0	0
con	n	4	without	5	9	0	0	0	0	0	0	0	0	0	0	0	0	4	2	1	0	1	0	0	0	0	1	2	0	0	0	0	0	0	0	0	0	0	0	0
con	n	5	without	5	0	5	0	5	0	0	0	2	0	0	4	0	0	0	0	0	0	0	3	0	0	0	0	1	0	0	0	0	0	0	0	0	0	0	0	0
con	n	6	without	0	0	9	0	0	0	1	0	0	0	0	0	0	0	0	0	7	0	2	4	0	0	0	0	2	0	0	0	0	0	0	0	0	0	0	0	0
high	b	1	with	3	5	0	1	0	0	0	0	0	0	0	9	0	0	0	5	0	0	0	0	0	0	0	0	1	0	0	0	0	0	0	0	0	0	1	0	0
high	b	2	with	4	14	0	2	0	0	0	0	0	0	0	0	0	0	0	2	0	0	3	0	0	0	0	0	0	0	0	0	0	0	0	0	0	0	0	0	0
high	b	3	with	2	6	0	1	0	0	0	0	0	0	0	3	0	0	0	11	0	0	1	1	0	0	0	0	0	0	0	0	0	0	0	0	0	0	0	0	0
high	d	1	with	1	11	0	0	0	0	0	0	0	0	0	0	0	0	0	0	7	0	2	0	0	0	0	3	1	0	0	0	0	0	0	0	0	0	0	0	0
high	d	2	with	1	12	0	0	0	0	0	0	0	0	0	0	0	0	0	5	4	0	0	0	0	0	0	1	0	0	1	0	0	0	0	0	0	0	0	0	1
high	d	3	with	3	5	0	0	0	0	0	0	0	0	0	13	0	0	0	0	0	0	1	1	0	0	0	1	0	0	1	0	0	0	0	0	0	0	0	0	0
high	i	1	with	5	1	9	2	0	0	0	0	0	0	0	5	0	0	0	3	0	0	0	0	0	0	0	0	0	0	0	0	0	0	0	0	0	0	0	0	0
high	i	2	with	3	0	0	0	0	0	3	0	7	0	0	2	0	0	7	0	0	0	3	0	0	0	0	0	0	0	0	0	0	0	0	0	0	0	0	0	0
high	i	3	with	1	0	8	0	0	0	0	0	0	0	0	8	0	0	0	3	0	0	0	0	0	0	0	0	2	0	3	0	0	0	0	0	0	0	0	0	0
high	k	1	with	8	0	2	0	0	0	0	0	0	0	0	9	0	0	0	6	0	0	0	0	0	0	0	0	0	0	0	0	0	0	0	0	0	0	0	0	0
high	k	2	with	5	0	12	0	0	0	0	0	0	0	0	3	0	0	0	2	0	0	0	0	0	0	0	1	2	0	0	0	0	0	0	0	0	0	0	0	0
high	k	3	with	0	0	0	0	0	0	0	0	0	0	0	4	0	0	0	19	0	0	0	1	0	0	0	0	0	0	0	0	0	0	0	0	0	0	1	0	0
high	m	1	with	3	9	0	10	0	0	0	0	0	0	0	0	0	0	0	0	0	0	3	0	0	0	0	0	0	0	0	0	0	0	0	0	0	0	0	0	0
high	m	2	with	2	1	0	0	0	0	1	0	0	0	0	1	0	0	0	12	0	0	0	1	0	0	0	1	4	0	0	0	0	0	0	0	0	0	0	2	0
high	m	3	with	0	0	0	2	0	0	1	0	0	1	0	2	1	1	0	12	0	0	0	1	2	0	0	0	0	0	0	0	0	0	0	2	0	0	0	0	0
high	b	4	without	0	1	0	1	0	0	0	0	0	0	0	0	0	0	0	8	0	0	0	0	0	0	0	15	0	0	0	0	0	0	0	0	0	0	0	0	0
high	b	5	without	0	0	0	0	0	0	0	0	0	0	0	0	0	0	0	10	0	0	0	1	0	0	0	7	2	4	0	1	0	0	0	0	0	0	0	0	0
high	b	6	without	1	1	0	9	0	0	0	0	0	0	0	0	4	0	0	5	0	0	0	0	0	0	0	5	0	0	0	0	0	0	0	0	0	0	0	0	0
high	d	4	without	7	1	0	3	0	0	0	0	0	0	0	12	0	0	0	0	0	1	1	0	0	0	0	0	0	0	0	0	0	0	0	0	0	0	0	0	0
high	d	5	without	0	0	15	1	0	0	0	0	0	0	0	0	0	0	0	0	1	0	0	0	0	0	0	7	1	0	0	0	0	0	0	0	0	0	0	0	0
high	d	6	without	2	5	0	3	1	0	1	0	0	0	0	1	1	0	0	1	2	0	2	0	0	0	0	4	1	0	0	1	0	0	0	0	0	0	0	0	0
high	i	4	without	0	0	0	0	0	4	2	0	0	4	0	0	3	0	0	1	5	0	0	0	0	0	0	0	6	0	0	0	0	0	0	0	0	0	0	0	0
high	i	5	without	0	0	0	0	0	0	0	0	0	0	0	0	0	0	0	0	25	0	0	0	0	0	0	0	0	0	0	0	0	0	0	0	0	0	0	0	0
high	i	6	without	0	0	0	3	7	0	0	0	1	0	0	0	0	0	0	1	5	0	0	0	0	3	2	0	2	0	0	0	0	0	0	0	1	0	0	0	0
high	k	4	without	1	0	0	0	0	0	0	0	0	0	0	3	0	0	0	0	1	0	6	0	0	0	0	7	5	2	0	0	0	0	0	0	0	0	0	0	0
high	k	5	without	0	4	0	0	0	0	0	0	0	0	0	8	0	0	0	2	3	0	1	0	0	0	0	0	6	1	0	0	0	0	0	0	0	0	0	0	0
high	k	6	without	0	4	0	2	0	0	0	0	0	0	0	3	0	0	0	0	6	0	0	0	0	0	0	3	6	1	0	0	0	0	0	0	0	0	0	0	0
high	m	4	without	0	0	0	0	0	0	0	0	0	0	0	0	0	0	0	0	10	0	13	0	0	0	0	0	1	1	0	0	0	0	0	0	0	0	0	0	0
high	m	5	without	0	0	0	0	0	0	0	0	0	0	0	0	0	0	0	0	12	0	0	0	0	0	0	0	0	13	0	0	0	0	0	0	0	0	0	0	0
high	m	6	without	0	0	0	0	0	0	0	0	0	0	0	0	0	0	0	0	7	0	4	0	0	0	0	0	1	13	0	0	0	0	0	0	0	0	0	0	0
med	a	1	with	1	3	3	1	0	5	0	0	0	0	0	0	0	2	0	1	0	0	0	1	0	0	0	5	0	0	3	0	0	0	0	0	0	0	0	0	0
med	a	2	with	1	13	0	0	0	0	0	0	0	0	0	1	0	0	0	6	0	0	0	2	0	0	0	1	0	0	1	0	0	0	0	0	0	0	0	0	0
med	a	3	with	5	11	0	1	0	0	1	0	0	0	0	0	1	0	0	4	0	0	2	0	0	0	0	0	0	0	0	0	0	0	0	0	0	0	0	0	0
med	c	1	with	5	1	15	0	0	0	1	0	0	0	0	0	0	0	0	3	0	0	0	0	0	0	0	0	0	0	0	0	0	0	0	0	0	0	0	0	0
med	c	2	with	9	7	1	0	0	0	0	0	0	0	0	2	0	0	0	2	0	0	3	0	0	0	0	0	1	0	0	0	0	0	0	0	0	0	0	0	0
med	c	3	with	3	0	0	0	0	0	0	0	0	10	0	1	8	0	0	3	0	0	0	0	0	0	0	0	0	0	0	0	0	0	0	0	0	0	0	0	0
med	f	1	with	2	0	8	0	0	0	0	0	0	0	0	11	0	0	0	4	0	0	0	0	0	0	0	0	0	0	0	0	0	0	0	0	0	0	0	0	0
med	f	2	with	4	15	0	0	0	0	0	0	0	0	0	0	0	0	0	1	0	0	3	0	0	0	0	0	2	0	0	0	0	0	0	0	0	0	0	0	0
med	f	3	with	6	2	0	0	0	0	0	0	0	0	0	3	0	0	0	3	0	0	6	1	0	0	0	0	4	0	0	0	0	0	0	0	0	0	0	0	0
med	j	1	with	2	5	0	0	3	0	0	0	0	0	0	1	0	0	0	5	0	0	5	2	0	0	0	0	2	0	0	0	0	0	0	0	0	0	0	0	0
med	j	2	with	1	7	0	4	0	0	0	0	0	0	0	5	0	0	0	0	2	0	1	0	0	0	0	1	4	0	0	0	0	0	0	0	0	0	0	0	0
med	j	3	with	6	0	1	0	0	0	0	0	0	0	0	8	0	0	0	3	0	0	5	1	0	0	0	0	1	0	0	0	0	0	0	0	0	0	0	0	0
med	o	1	with	3	0	1	0	0	0	0	0	0	0	0	7	0	0	0	10	0	0	3	0	0	0	0	1	0	0	0	0	0	0	0	0	0	0	0	0	0
med	o	2	with	4	0	1	0	0	0	0	0	0	0	0	11	0	0	0	7	0	0	0	0	0	0	0	0	2	0	0	0	0	0	0	0	0	0	0	0	0
med	o	3	with	3	1	1	0	0	0	0	0	0	0	0	11	0	0	0	5	0	0	1	2	0	0	0	1	0	0	0	0	0	0	0	0	0	0	0	0	0
med	a	4	without	0	0	0	0	0	0	0	0	0	0	0	0	0	0	0	24	0	0	1	0	0	0	0	0	0	0	0	0	0	0	0	0	0	0	0	0	0
med	a	5	without	1	3	0	0	0	0	0	0	0	0	0	0	0	0	0	0	0	0	9	0	0	0	0	5	6	0	0	0	0	0	0	0	0	0	0	1	0
med	a	6	without	0	1	0	0	0	0	0	0	0	0	0	1	0	0	0	17	0	0	1	2	0	0	0	1	1	0	0	0	0	0	0	0	0	0	0	1	0
med	c	4	without	0	1	0	10	0	0	0	0	0	0	0	0	0	0	0	0	0	0	0	0	0	0	0	6	7	0	0	0	0	0	0	0	0	0	0	1	0
med	c	5	without	0	0	0	1	1	0	0	0	0	0	0	1	0	0	0	3	0	0	5	0	0	0	0	8	5	0	0	0	0	0	1	0	0	0	0	0	0
med	c	6	without	0	0	0	0	0	0	0	0	0	0	0	1	2	0	0	1	0	0	7	0	0	0	0	11	3	0	0	0	0	0	0	0	0	0	0	0	0
med	f	4	without	0	0	0	0	0	0	0	0	1	0	0	8	0	0	0	3	1	0	1	0	0	0	0	4	7	0	0	0	0	0	0	0	0	0	0	0	0
med	f	5	without	1	0	2	0	0	0	0	0	0	0	0	3	0	0	0	1	2	3	1	0	0	0	0	3	6	3	0	0	0	0	0	0	0	0	0	0	0
med	f	6	without	0	0	1	5	0	0	0	0	0	0	0	1	0	0	0	0	2	1	4	0	0	0	0	9	2	0	0	0	0	0	0	0	0	0	0	0	0
med	j	4	without	5	0	0	1	0	0	0	0	0	0	0	0	0	0	0	4	0	0	4	2	0	0	0	5	3	0	0	0	0	0	0	0	0	1	0	0	0
med	j	5	without	3	0	1	0	0	0	0	0	0	0	0	4	0	0	0	2	4	0	5	1	0	0	0	0	1	0	0	0	0	0	4	0	0	0	0	0	0
med	j	6	without	1	0	0	2	0	0	0	0	0	0	0	6	3	0	0	2	4	1	0	0	0	0	0	3	0	0	0	0	2	0	0	0	0	1	0	0	0
med	o	4	without	0	0	0	0	0	0	0	0	0	0	0	18	0	0	0	0	3	0	0	0	0	0	0	2	2	0	0	0	0	0	0	0	0	0	0	0	0
med	o	5	without	0	0	0	0	0	0	0	0	0	0	0	16	0	0	0	0	3	0	3	0	0	0	0	0	1	2	0	0	0	0	0	0	0	0	0	0	0
med	o	6	without	0	0	0	2	0	0	0	0	0	0	0	12	0	0	0	0	4	0	6	0	0	0	0	0	1	0	0	0	0	0	0	0	0	0	0	0	0
			count	169	190	128	93	27	9	24	3	11	16	1	296	36	3	11	335	140	6	268	41	2	3	9	146	197	50	9	2	2	1	7	2	1	2	4	5	1

## Sheet: product calculations light
1.15774e-05			1.15774e-05	unit/s		82	100% O2= 8.6*.82 ug/ml	sec to hours,*60*60	16g O2 = 1 mol O2	surface area	afdw	mm02/g and h	umolO2/h and g
		treatment	%O2 per s @23oC	%O2 per unit		ml	ug O2 per sec	mg O2 per hour	mmol O2 per hour	cm2	g
	herbivory	light		full light
E1	with	control	0.0293506	2535.16		76	0.157305	0.566299	0.0353937		0.2325	0.152231	152.231
E2	with	control	0.0445931	3851.73		75	0.235853	0.849071	0.0530669		0.1663	0.319104	319.104
E3	with	control	0.0134595	1162.56		75.5	0.0716617	0.257982	0.0161239		0.2348	0.0686707	68.6707
E4	without	control	0.276551	23887.1		71	1.38467	4.9848	0.31155		0.3639	0.856142	856.142
E5	without	control	0.04735	4089.86		76	0.253773	0.913584	0.057099		0.1767	0.323141	323.141
E6	without	control	0.0619661	5352.32		74	0.323369	1.16413	0.072758		0.2084	0.349127	349.127
G1	with	control	0.035998	3109.33		76	0.192932	0.694555	0.0434097		0.2795	0.155312	155.312
G2	with	control	0.0341303	2948.01		74	0.178108	0.64119	0.0400744		0.1897	0.211251	211.251
G3	with	control	0.0247097	2134.3		75	0.130689	0.470482	0.0294051		0.2397	0.122675	122.675
G4	without	control	0.0525157	4536.05		70.5	0.26109	0.939925	0.0587453		0.334	0.175884	175.884
G5	without	control	0.0168883	1458.73		64.5	0.0768171	0.276541	0.0172838		0.6037	0.0286298	28.6298
G6	without	control	0.064381	5560.91		72.5	0.329161	1.18498	0.0740612		0.7497	0.0987877	98.7877
H1	with	control	0.0101866	879.863		76	0.054595	0.196542	0.0122839		0.1474	0.083337	83.337
H2	with	control	0.0262684	2268.93		74	0.137081	0.493492	0.0308432		0.2762	0.11167	111.67
H3	with	control	0.0182636	1577.52		77	0.0991723	0.35702	0.0223138		0.1377	0.162046	162.046
H4	without	control	0.0472261	4079.15		71	0.236457	0.851246	0.0532029		0.3264	0.162999	162.999
H5	without	control	0.0129822	1121.34		69.5	0.0636278	0.22906	0.0143162		0.2901	0.0493494	49.3494
H6	without	control	0.0327756	2830.99		73	0.168728	0.607419	0.0379637		0.2169	0.175029	175.029
L1	with	control	0.0268692	2320.83		73	0.138322	0.497958	0.0311224		0.2747	0.113296	113.296
L2	with	control	0.0565167	4881.63		70	0.278989	1.00436	0.0627726		0.3571	0.175784	175.784
L3	with	control	0.0328097	2833.94		73	0.168903	0.60805	0.0380031		0.283	0.134287	134.287
L4	without	control	0.124917	10789.7		71	0.625451	2.25163	0.140727		0.2497	0.563583	563.583
L5	without	control	0.131694	11375		69	0.640806	2.3069	0.144181		0.5529	0.260773	260.773
L6	without	control	0.07437	6423.71		68	0.356631	1.28387	0.0802419		0.3325	0.241329	241.329
N1	with	control	0.0253014	2185.41		76	0.135603	0.488172	0.0305107		0.1937	0.157515	157.515
N2	with	control	0.042918	3707.04		72	0.217914	0.784489	0.0490305		0.1998	0.245398	245.398
N3	with	control	0.0385384	3328.76		73	0.198394	0.714219	0.0446387		0.2594	0.172084	172.084
N4	without	control	0.0408029	3524.35		73	0.210052	0.756186	0.0472616		0.1984	0.238214	238.214
N5	without	control	0.0332939	2875.76		73.5	0.17257	0.62125	0.0388281		0.2331	0.166573	166.573
N6	without	control	0.04983	4304.07		73.5	0.25828	0.929808	0.058113		0.2548	0.228073	228.073
A1	with	medium	0.0188726	1630.12		74	0.0984861	0.35455	0.0221594		0.2004	0.110576	110.576
A2	with	medium	0.0227795	1967.58		75	0.120481	0.43373	0.0271081		0.1823	0.148701	148.701
A3	with	medium	0.0274475	2370.78		74	0.143234	0.515643	0.0322277		0.175	0.184158	184.158
A4	without	medium	0.0672467	5808.43		74	0.350925	1.26333	0.0789582		0.1678	0.470549	470.549
A5	without	medium	0.0212868	1838.65		78.5	0.11784	0.424224	0.026514		0.1101	0.240817	240.817
A6	without	medium	0.0411934	3558.08		72.5	0.210609	0.758194	0.0473871		0.1778	0.266519	266.519
C1	with	medium	0.0137827	1190.48		75	0.0728968	0.262428	0.0164018		0.1683	0.0974555	97.4555
C2	with	medium	0.0181505	1567.75		72	0.0921581	0.331769	0.0207356		0.2032	0.102045	102.045
C3	with	medium	0.0415397	3587.99		71	0.207986	0.748749	0.0467968		0.2028	0.230754	230.754
C4	without	medium	0.045422	3923.33		67	0.214612	0.772602	0.0482876		0.2942	0.164132	164.132
C5	without	medium	0.0891177	7697.54		74	0.465059	1.67421	0.104638		0.1695	0.617335	617.335
C6	without	medium	0.112063	9679.4		68.5	0.541332	1.94879	0.1218		0.33	0.36909	369.09
F1	with	medium	0.0502748	4342.48		75.5	0.267676	0.963633	0.0602271		0.211	0.285436	285.436
F2	with	medium	0.0488327	4217.92		72.5	0.249667	0.898801	0.056175		0.1259	0.446188	446.188
F3	with	medium	0.035236	3043.51		76	0.188848	0.679852	0.0424908		0.153	0.277717	277.717
F4	without	medium	0.0741446	6404.24		71	0.371236	1.33645	0.0835281		0.224	0.372893	372.893
F5	without	medium	0.0687984	5942.46		75	0.363875	1.30995	0.0818718		0.1646	0.497399	497.399
F6	without	medium	0.0551159	4760.64		71	0.275961	0.99346	0.0620912		0.2744	0.22628	226.28
J1	with	medium	0.0756036	6530.26		74	0.394536	1.42033	0.0887706		0.1772	0.500963	500.963
J2	with	medium	0.0442421	3821.41		76	0.237116	0.853619	0.0533512		0.1532	0.348245	348.245
J3	with	medium	0.0531595	4591.65		73	0.273663	0.985186	0.0615741		0.1564	0.393697	393.697
J4	without	medium	0.0619695	5352.62		74	0.323387	1.16419	0.072762		0.1656	0.439384	439.384
J5	without	medium	0.0655972	5665.96		72	0.333066	1.19904	0.0749398		0.2254	0.332475	332.475
J6	without	medium	0.0390481	3372.78		74	0.203772	0.733579	0.0458487		0.1852	0.247563	247.563
O1	with	medium	0.0346789	2995.39		74	0.180971	0.651495	0.0407185		0.2141	0.190184	190.184
O2	with	medium	0.046905	4051.42		73	0.241465	0.869274	0.0543296		0.2695	0.201594	201.594
O3	with	medium	0.0344511	2975.71		73	0.177353	0.63847	0.0399044		0.2467	0.161753	161.753
O4	without	medium	0.11079	9569.45		73	0.57034	2.05323	0.128327		0.3326	0.385829	385.829
O5	without	medium	0.103152	8909.79		74	0.538299	1.93788	0.121117		0.2128	0.56916	569.16
O6	without	medium	0.077951	6733.02		73.5	0.404037	1.45453	0.0909084		0.2626	0.346186	346.186
B1	with	high	0.0282549	2440.52		76	0.151433	0.545158	0.0340724		0.1829	0.18629	186.29
B2	with	high	0.0226937	1960.16		73	0.116826	0.420574	0.0262859		0.246	0.106853	106.853
B3	with	high	0.012822	1107.5		77	0.0696242	0.250647	0.0156654		0.1851	0.0846323	84.6323
B4	without	high	0.0814735	7037.27		75	0.430913	1.55129	0.0969555		0.2625	0.369354	369.354
B5	without	high	0.107505	9285.78		74	0.561015	2.01965	0.126228		0.2619	0.481972	481.972
B6	without	high	0.064862	5602.45		72	0.329333	1.1856	0.0740999		0.3003	0.246753	246.753
D1	with	high	0.040491	3497.41		76	0.217012	0.781244	0.0488278		0.2679	0.182261	182.261
D2	with	high	0.0339793	2934.96		76	0.182113	0.655606	0.0409754		0.1863	0.219943	219.943
D3	with	high	0.015586	1346.24		74	0.0813355	0.292808	0.0183005		0.2156	0.0848816	84.8816
D4	without	high	0.0339502	2932.45		73	0.174774	0.629188	0.0393243		0.2032	0.193525	193.525
D5	without	high	0.0439769	3798.51		75	0.232594	0.837338	0.0523336		0.2068	0.253064	253.064
D6	without	high	0.0758992	6555.79		73	0.390726	1.40661	0.0879133		0.2353	0.373622	373.622
I1	with	high	0.0206857	1786.73		77	0.112324	0.404368	0.025273		0.2142	0.117988	117.988
I2	with	high	0.0249073	2151.36		75	0.131734	0.474244	0.0296403		0.1908	0.155347	155.347
I3	with	high	0.0179183	1547.69		74	0.0935063	0.336623	0.0210389		0.2167	0.0970878	97.0878
I4	without	high	0.0248529	2146.67		71	0.124436	0.447971	0.0279982		0.2545	0.110012	110.012
I5	without	high	0.0473316	4088.27		70	0.233648	0.841132	0.0525707		0.2432	0.216163	216.163
I6	without	high	0.0686283	5927.77		70	0.338777	1.2196	0.0762248		0.393	0.193956	193.956
K1	with	high	0.0233313	2015.24		71	0.116818	0.420545	0.0262841		0.3589	0.0732351	73.2351
K2	with	high	0.0170721	1474.61		78	0.0939063	0.338063	0.0211289		0.1173	0.180127	180.127
K3	with	high	0.0266889	2305.25		75	0.141157	0.508167	0.0317604		0.3224	0.0985125	98.5125
K4	without	high	0.0526503	4547.67		74	0.274754	0.989116	0.0618197		0.1657	0.373082	373.082
K5	without	high	0.0728933	6296.16		72	0.370111	1.3324	0.083275		0.3928	0.212004	212.004
K6	without	high	0.0342818	2961.09		69.5	0.16802	0.604872	0.0378045		0.4088	0.0924767	92.4767
M1	with	high	0.0208017	1796.75		72.5	0.106353	0.38287	0.0239294		0.2877	0.0831748	83.1748
M2	with	high	0.0109211	943.307		78	0.060072	0.216259	0.0135162		0.1194	0.113201	113.201
M3	with	high	0.0425956	3679.19		76	0.228292	0.82185	0.0513656		0.2136	0.240476	240.476
M4	without	high	0.0614877	5311		70	0.303528	1.0927	0.0682938		0.2565	0.266253	266.253
M5	without	high	0.0920985	7955.01		72	0.467625	1.68345	0.105216		0.266	0.395547	395.547
M6	without	high	0.0852346	7362.14		70	0.420752	1.51471	0.0946692		0.3851	0.24583	245.83

## Sheet: product calculations dark
1.15774e-05			1.15774e-05	unit/s		82	100% O2= 8.6*0.82 ug/ml	sec to hours,*60*60	16g O2 = 1 mol O2	surface area	afdw	mmol O2 h-1 g-1	umolO2/h and g
		treatment	%O2 per s @23oC	%O2 per unit		ml	ug O2 per sec	mg O2 per hour	mmol O2 per hour	cm2	g
	herbivory			full light
E1	with	control	-0.00459085	-396.534		76	-0.0246047	-0.0885771	-0.00553607		0.2325	-0.023811	-23.811
E2	with	control	-0.00491724	-424.726		75	-0.0260073	-0.0936261	-0.00585163		0.1663	-0.0351872	-35.1872
E3	with	control	-0.00467287	-403.619		75.5	-0.0248796	-0.0895665	-0.00559791		0.2348	-0.0238412	-23.8412
E4	without	control	-0.0481678	-4160.49		71	-0.241172	-0.86822	-0.0542638		0.3639	-0.149117	-149.117
E5	without	control	-0.0269891	-2331.18		76	-0.144649	-0.520735	-0.0325459		0.1767	-0.184187	-184.187
E6	without	control	-0.0135054	-1166.53		74	-0.0704776	-0.253719	-0.0158575		0.2084	-0.0760915	-76.0915
G1	with	control	-0.00489873	-423.128		76	-0.0262549	-0.0945175	-0.00590735		0.2795	-0.0211354	-21.1354
G2	with	control	-0.00597516	-516.105		74	-0.0311813	-0.112253	-0.00701578		0.1897	-0.0369836	-36.9836
G3	with	control	-0.0199452	-1722.76		75	-0.10549	-0.379764	-0.0237352		0.2397	-0.0990206	-99.0206
G4	without	control	-0.024951	-2155.15		70.5	-0.124048	-0.446573	-0.0279108		0.334	-0.0835653	-83.5653
G5	without	control	-0.0377871	-3263.86		64.5	-0.171876	-0.618754	-0.0386721		0.6037	-0.0640586	-64.0586
G6	without	control	-0.0259793	-2243.96		72.5	-0.132824	-0.478167	-0.0298854		0.7497	-0.0398632	-39.8632
H1	with	control	-0.0245865	-2123.66		76	-0.131772	-0.474378	-0.0296486		0.1474	-0.201144	-201.144
H2	with	control	-0.00864793	-746.965		74	-0.045129	-0.162465	-0.010154		0.2762	-0.0367633	-36.7633
H3	with	control	-0.00665742	-575.035		77	-0.0361501	-0.13014	-0.00813377		0.1377	-0.0590688	-59.0688
H4	without	control	-0.0196225	-1694.9		71	-0.0982485	-0.353695	-0.0221059		0.3264	-0.0677265	-67.7265
H5	without	control	-0.0373583	-3226.82		79.5	-0.209443	-0.753995	-0.0471247		0.2901	-0.162443	-162.443
H6	without	control	-0.0227662	-1966.43		73	-0.1172	-0.421919	-0.0263699		0.2169	-0.121576	-121.576
L1	with	control	-0.0326605	-2821.05		73	-0.168135	-0.605286	-0.0378304		0.2747	-0.137715	-137.715
L2	with	control	-0.0157276	-1358.47		70	-0.0776379	-0.279496	-0.0174685		0.3571	-0.0489177	-48.9177
L3	with	control	-0.0225451	-1947.33		73	-0.116061	-0.41782	-0.0261138		0.283	-0.0922748	-92.2748
L4	without	control	-0.0508478	-4391.98		71	-0.254591	-0.916527	-0.0572829		0.2497	-0.229407	-229.407
L5	without	control	-0.0479107	-4138.29		69	-0.233128	-0.83926	-0.0524538		0.5529	-0.0948703	-94.8703
L6	without	control	-0.0469426	-4054.67		68	-0.225107	-0.810384	-0.050649		0.3325	-0.152328	-152.328
N1	with	control	-0.0110466	-954.148		76.5	-0.0595938	-0.214538	-0.0134086		0.1937	-0.0692236	-69.2236
N2	with	control	-0.012549	-1083.92		72	-0.0637166	-0.22938	-0.0143362		0.1998	-0.0717529	-71.7529
N3	with	control	-0.02743	-2369.26		68	-0.131537	-0.473532	-0.0295957		0.2594	-0.114093	-114.093
N4	without	control	-0.0169953	-1467.97		73	-0.0874909	-0.314967	-0.0196855		0.1984	-0.0992211	-99.2211
N5	without	control	-0.0266009	-2297.66		73.5	-0.137878	-0.496362	-0.0310227		0.2331	-0.133087	-133.087
N6	without	control	-0.0181069	-1563.98		73.5	-0.0938519	-0.337867	-0.0211167		0.2548	-0.0828755	-82.8755
A1	with	medium	-0.0110205	-951.898		74	-0.0575104	-0.207037	-0.0129398		0.2004	-0.06457	-64.57
A2	with	medium	-0.013079	-1129.69		75	-0.0691746	-0.249029	-0.0155643		0.1823	-0.0853773	-85.3773
A3	with	medium	-0.0123056	-1062.9		74	-0.0642165	-0.231179	-0.0144487		0.175	-0.0825641	-82.5641
A4	without	medium	-0.0378189	-3266.61		74	-0.197357	-0.710486	-0.0444054		0.1678	-0.264633	-264.633
A5	without	medium	-0.0121209	-1046.95		78.5	-0.0670993	-0.241558	-0.0150974		0.1101	-0.137124	-137.124
A6	without	medium	-0.0220424	-1903.91		72.5	-0.112696	-0.405707	-0.0253567		0.1778	-0.142613	-142.613
C1	with	medium	-0.0134243	-1159.52		75	-0.0710011	-0.255604	-0.0159753		0.1683	-0.0949213	-94.9213
C2	with	medium	-0.0115519	-997.799		72	-0.0586543	-0.211155	-0.0131972		0.2032	-0.0649469	-64.9469
C3	with	medium	-0.0132074	-1140.79		71	-0.0661285	-0.238062	-0.0148789		0.2028	-0.0733674	-73.3674
C4	without	medium	-0.0203151	-1754.72		67	-0.0959856	-0.345548	-0.0215968		0.2942	-0.0734085	-73.4085
C5	without	medium	-0.0460402	-3976.72		74	-0.24026	-0.864935	-0.0540584		0.1695	-0.318929	-318.929
C6	without	medium	-0.0121913	-1053.02		68.5	-0.0588915	-0.212009	-0.0132506		0.33	-0.0401533	-40.1533
F1	with	medium	-0.00742302	-641.163		75.5	-0.0395221	-0.142279	-0.00889247		0.211	-0.0421444	-42.1444
F2	with	medium	-0.0121148	-1046.41		72.5	-0.0619393	-0.222981	-0.0139363		0.1259	-0.110694	-110.694
F3	with	medium	-0.00945637	-816.794		76	-0.0506816	-0.182454	-0.0114034		0.153	-0.0745318	-74.5318
F4	without	medium	-0.0291429	-2517.22		71	-0.145916	-0.525298	-0.0328311		0.224	-0.146567	-146.567
F5	without	medium	-0.0269612	-2328.77		75	-0.142598	-0.513352	-0.0320845		0.1646	-0.194924	-194.924
F6	without	medium	-0.0218865	-1890.45		71	-0.109584	-0.394503	-0.0246564		0.2744	-0.0898558	-89.8558
J1	with	medium	-0.0302325	-2611.33		74	-0.157768	-0.567963	-0.0354977		0.1772	-0.200326	-200.326
J2	with	medium	-0.00722013	-623.639		76	-0.0386965	-0.139307	-0.0087067		0.1532	-0.0568323	-56.8323
J3	with	medium	-0.00944484	-815.798		73	-0.0486216	-0.175038	-0.0109399		0.1564	-0.069948	-69.948
J4	without	medium	-0.0162448	-1403.15		74	-0.0847732	-0.305184	-0.019074		0.1656	-0.115181	-115.181
J5	without	medium	-0.0370248	-3198.02		72	-0.187991	-0.676769	-0.042298		0.2254	-0.187658	-187.658
J6	without	medium	-0.0228662	-1975.07		74	-0.119327	-0.429577	-0.0268485		0.1852	-0.14497	-144.97
O1	with	medium	-0.0200628	-1732.92		74	-0.104697	-0.37691	-0.0235569		0.2141	-0.110027	-110.027
O2	with	medium	-0.0157799	-1362.99		73	-0.0812343	-0.292443	-0.0182777		0.2695	-0.0678208	-67.8208
O3	with	medium	-0.0292001	-2522.16		73	-0.150321	-0.541156	-0.0338223		0.2467	-0.137099	-137.099
O4	without	medium	-0.0231255	-1997.47		73	-0.119049	-0.428578	-0.0267861		0.3326	-0.0805355	-80.5355
O5	without	medium	-0.0272287	-2351.88		74	-0.142093	-0.511534	-0.0319709		0.2128	-0.150239	-150.239
O6	without	medium	-0.0252983	-2185.14		73.5	-0.131127	-0.472057	-0.0295035		0.2626	-0.112352	-112.352
B1	with	high	-0.0106651	-921.199		76	-0.0571599	-0.205776	-0.012861		0.1829	-0.070317	-70.317
B2	with	high	-0.0226654	-1957.72		73	-0.116681	-0.42005	-0.0262531		0.246	-0.10672	-106.72
B3	with	high	-0.0241122	-2082.69		77	-0.13093	-0.47135	-0.0294593		0.1851	-0.159154	-159.154
B4	without	high	-0.0300765	-2597.86		75	-0.159075	-0.572669	-0.0357918		0.2625	-0.13635	-136.35
B5	without	high	-0.0338039	-2919.81		74	-0.176405	-0.635059	-0.0396912		0.2619	-0.151551	-151.551
B6	without	high	-0.0221982	-1917.37		72	-0.11271	-0.405757	-0.0253598		0.3003	-0.0844482	-84.4482
D1	with	high	-0.0131351	-1134.54		76	-0.0703979	-0.253432	-0.0158395		0.2679	-0.0591247	-59.1247
D2	with	high	-0.0203897	-1761.16		76	-0.109279	-0.393404	-0.0245877		0.1863	-0.131979	-131.979
D3	with	high	-0.0184309	-1591.97		74	-0.0961811	-0.346252	-0.0216408		0.2156	-0.100375	-100.375
D4	without	high	-0.0153059	-1322.05		73	-0.0787942	-0.283659	-0.0177287		0.2032	-0.0872475	-87.2475
D5	without	high	-0.0344696	-2977.31		75	-0.18231	-0.656314	-0.0410196		0.2068	-0.198354	-198.354
D6	without	high	-0.0311781	-2693.01		73	-0.160504	-0.577814	-0.0361134		0.2353	-0.153478	-153.478
I1	with	high	-0.0118868	-1026.73		77	-0.064546	-0.232366	-0.0145229		0.2142	-0.0678004	-67.8004
I2	with	high	-0.0119	-1027.86		75	-0.062939	-0.226581	-0.0141613		0.1908	-0.0742206	-74.2206
I3	with	high	-0.0154311	-1332.86		74	-0.0805271	-0.289897	-0.0181186		0.2167	-0.0836114	-83.6114
I4	without	high	-0.0460713	-3979.41		71	-0.230675	-0.830431	-0.0519019		0.2545	-0.203937	-203.937
I5	without	high	-0.017424	-1505		70	-0.0860119	-0.309643	-0.0193527		0.2432	-0.0795752	-79.5752
I6	without	high	-0.0109611	-946.767		70	-0.0541085	-0.194791	-0.0121744		0.393	-0.0309781	-30.9781
K1	with	high	-0.0145319	-1255.19		71	-0.07276	-0.261936	-0.016371		0.3589	-0.0456144	-45.6144
K2	with	high	-0.00929141	-802.545		78	-0.0511079	-0.183989	-0.0114993		0.1173	-0.0980331	-98.0331
K3	with	high	-0.00967306	-835.51		75	-0.0511608	-0.184179	-0.0115112		0.3224	-0.0357046	-35.7046
K4	without	high	-0.0148255	-1280.55		74	-0.0773666	-0.27852	-0.0174075		0.1657	-0.105054	-105.054
K5	without	high	-0.0370276	-3198.26		72	-0.188006	-0.67682	-0.0423013		0.3928	-0.107692	-107.692
K6	without	high	-0.0429024	-3705.7		69.5	-0.210271	-0.756975	-0.0473109		0.4088	-0.115731	-115.731
M1	with	high	-0.0115982	-1001.8		72.5	-0.0592983	-0.213474	-0.0133421		0.2877	-0.0463751	-46.3751
M2	with	high	-0.00778687	-672.591		78	-0.0428321	-0.154196	-0.00963723		0.1194	-0.0807138	-80.7138
M3	with	high	-0.0134429	-1161.13		73.5	-0.0696773	-0.250838	-0.0156774		0.2136	-0.0733961	-73.3961
M4	without	high	-0.0264186	-2281.91		73.5	-0.136934	-0.492961	-0.0308101		0.2565	-0.120117	-120.117
M5	without	high	-0.0179495	-1550.39		73.5	-0.0930362	-0.33493	-0.0209331		0.266	-0.078696	-78.696
M6	without	high	-0.0363187	-3137.03		70	-0.179284	-0.645421	-0.0403388		0.3851	-0.104749	-104.749
